# Supplementary material for: Squalamine reverses age-associated changes of firing patterns of myenteric sensory neurons and vagal fibres
Source: Commun Biol. 2024 Jan 10;7:80. doi: 10.1038/s42003-023-05623-2 (PMC10781697; doi:10.1038/s42003-023-05623-2)
Supplement: Supplementary file 4 — Supplementary Data 1 [file 42003_2023_5623_MOESM4_ESM.xlsx]

## Sheet: Fig 1a
Rin Young	Rin Aged	Rheobase Young	Rheobase Aged	No. APs 2xRheo Young	No. APs 2xRheo Aged	Vm Young	Vm Aged	Cm Young	Cm Aged	gleak Young	gleak Aged	AP half width Young	AP half width Aged	sAHP AUC Young	sAHP AUC Aged
291.333	172.872	70	60	3	2	-63	-72	52.3029	35.0843	0.0034325	0.00678463	2.46794	2.48089	-39.4354	-58.4066
241.527	192.546	110	50	3	2	-67	-73	27.1746	33.8933	0.00414032	0.00519356	2.38642	2.46478	-38.188	-96.7251
340.807	168.985	20	95	4	1	-52	-69	31.1376	32.3723	0.00293421	0.00591769	2.11412	2.32378	-80.0977	-82.0563
245.919	108.479	40	60	3	2	-44	-55	34.8845	29.2175	0.00406638	0.00921837	2.35763	2.47996	-68.135	-83.2737
152.611	220.137	30	125	2	1	-64	-59	44.4592	39.723	0.00655261	0.00454263	2.40732	2.4852	-89.4645	-89.4645
166.581	135.652	60	150	3	1	-48	-73	26.6095	36.5613	0.00600309	0.0073718	1.60925	2.52699	-87.8704	-87.8704
181.498	103.884	25	140	4	2	-58	-69	27.1349	28.699	0.0055097	0.00962612	2.66044	2.3735	-69.368	-109.161
331.032	271.291	40	170	3	3	-47	-70	22.4853	22.3797	0.00302086	0.00868608	2.03383	2.24608	-46.9035	-80.7542
329.294		15		2		-60		25.5677		0.0030368		2.28912		-68.4066
195.772		60		2		-54		49.666		0.00510798		2.06014		-26.7251
399.214		50		3		-50		21.7484		0.00250492		2.37446		-39.0932
309.359		15		2		-48		36.4192		0.00323249		2.30641		-53.2737

## Sheet: Fig 2a
CD-1 young	CD-1 aged
4.47178	1.60759
11.2434	4.3556
12.0495	3.60438
9.44919	0.262882
12.3407	0.995969
2.80135	3.4135
2.43944	2.68705
5.5717	3.67732
	3.40522
	2.69757
	2.51206
	1.82214
	5.02657
	3.39572
	5.1658
	3.31758
	1.84947
	3.55386
	1.69194
	2.99799
	2.44716
	3.18259

## Sheet: Fig 3a
Rin Aged	Rin Aged + SQ	Rheobase Aged	Rheobase Aged + SQ	No. APs 2xRheo Aged	No. APs 2xRheo Aged + SQ	Vm Aged	Vm Aged + SQ	Cm Aged	Cm Aged + SQ	gleak Aged	gleak Aged + SQ	AP half width Aged	AP half width Aged + SQ	sAHP AUC Aged	sAHP AUC Aged + SQ
172.872	225.829	60	71.3351	2	4	-72	-54.3423	35.0843	32.4628	0.00678463	0.0065	2.48089	2.3374	-58.4066	-65.7521
192.546	247.986	50	87.0738	2	2	-73	-47.7147	33.8933	38.8264	0.00519356	0.0036	2.46478	2.4359	-96.7251	-25.0617
168.985	257.731	95	34.8971	1	4	-69	-52.8635	32.3723	30.4247	0.00591769	0.0059	2.32378	2.3756	-82.0563	-79.6554
108.479	351.708	60	46.5938	2	3	-55	-52.3017	29.2175	29.1519	0.00921837	0.0034	2.47996	2.4575	-83.2737	-45.1965
220.137	359.292	125	32.6391	1	3	-59	-46.8862	39.723	29.5356	0.00454263	0.0066	2.4852	2.5361	-89.4645	-64.3742
135.652	259.456	150	85.0905	1	3	-73	-54.4027	36.5613	33.5909	0.0073718	0.0054	2.52699	2.4877	-87.8704	-83.8901
103.884	227.852	140	28.3176	2	3	-69	-54.7429	28.699	41.9975	0.00962612	0.0035	2.3735	1.965	-109.161	-92.0759
271.291	288.378	170	69.387	3	3	-70	-59.6849	22.3797	36.7872	0.00868608	0.0065	2.24608	2.4249	-80.7542	-68.4508
	328.648		64.9969		2		-61.2959		36.3929		0.0035		2.5996		-50.505

## Sheet: Fig 4b
Title	No. > 1 burst	Total No. units
Young	23	33
Aged	23	77

## Sheet: Fig 4c
CD-1 Young	CD-1 Aged	CD-1 Young	CD-1 Aged	CD-1 Young	CD-1 Aged	CD-1 Young	CD-1 Aged
457.489	5241.44	998.6	868.87	29600.6	53749	136.788	160.893
660.524	1474.97	383.167	1052.13	42144	96999.8	82.0964	156.5
475.453	1594.82	752.35	583.3	51966.8	91061.4	102.586	120.237
1434.08	2416.84	596.496	619.017	52797.1	98280.3	170.711	206.125
1039.98	718.91	481.125	268.913	54405.8	67147.7	80.5	171.544
470.005	1714.36	636.494	546.046	33549.8	74312.2	87.4682	132.183
728.797	1387.56	144.475	422.922	36875.2	93588.3	114.56	168.809
1000.86	3780.04	532.71	696.832	46365.2	65528.4	84.42	52.891
1017.45	1667.33	404.955	732.843	58875.9	80176.4	41.2643	93.2189
844.671	1466.27	449.397	156.9		92121.7	93.3565	82.7359
818.465	5358.82		698.333	33436.9	84324.4	112.085	99.5403
1142.13	324.228	559.476	946.51	47754.8	23695.1	79.0684	140.536
1052.52	367.815	249.095	758.336	27082.6	29912.5		35.8514
1039.25	502.234	394.129	783.773	49733.3	33515.5	54.5224	167.588
1215.25	1164.38	414.035	278.6		26014	65.2994	117.356
1132.24	1209.72	780.571	218.383		89772.8	117.765	163.323
701.672	326.879				36989.2	68.5598	187.412
867.797	1402.15		281.133	55345.6	22548.9	132.69	136.236
949.919	524.867	423.785	337.384	43720.5	16339.2		123.961
868.906	499.165	322.773	1033.06	37403.7	58618.5		53.0571
1130.98	946.597	690.104	564.85		33872.7	76.5383	59.5455
1042.08	1920.93	531.998	705.331		28428.5	44.5135	184.526
1022.09	1911.85	542.177	530.588	60207.7	124406	95.7374	64.8654
904.239	987.894	558.155	642.6	48609.2		100.13	69.1968
1144.75	3024.55		979.525	32972.6		114.149	86.6
839.655	3566.49			41982.1		78.5694
837.405	2246.61	737.387
1147.29	1325.58	347.994		50267.5
1187.09	964.851	355.846		52478.8		91.5206
879.149	2518.47	514.655		42870.6		108.174
1086.25	2936.43	365.744				128.018
1280.2	3098.44					147.311
1075.54	2043.36
	2663.18
	16277.6
	6933.83
	1231.99
	494.246
	431.388
	820.969
	559.092
	935.428
	617.982
	643.963
	646.459
	3542.01
	5134.34
	3061.07
	2348.61
	10935
	6859.52
	2967.48						199.937
	26183.7						161.371
	5542.95						237.717
	619.243						183.986
	28270.4						176.846
	4089.16						214.183
	3270.36						326.492
	23268.5
	4965.33
	28643.5
	30328
	21610.4
	35057.2
	1253.84
	347.682
	556.921
	486.115
	1195.22
	1139.68
	1656.76
	905.167
	1369.64
	2024.83
	1857.04
	20043.8
	14842.1

## Sheet: Fig 4d
CD-1 Young	CD-1 Aged + SQ	CD-1 Young	CD-1 Aged + SQ	CD-1 Young	CD-1 Aged + SQ	CD-1 Young	CD-1 Aged + SQ
457.489	818.304	998.6	315.767	29600.6	66549.4	136.788	137.797
660.524	742.621	383.167	627.288	42144	56467.8	82.0964	91.1779
475.453	883.555	752.35	252.058	51966.8	60836.4	102.586	43.2895
1434.08	1344.83	596.496	386.506	52797.1	42590.9	170.711	79.9516
1039.98	1558.82	481.125	490.558	54405.8	52503.4	80.5	105.365
470.005	816.987	636.494	197.8	33549.8	45939.6	87.4682	81.5721
728.797	1509.31	144.475	735.678	36875.2	43508	114.56	140.962
1000.86	1018	532.71	363.748	46365.2	33277.8	84.42	196.326
1017.45	829.545	404.955	408.732	58875.9	35036.2	41.2643	100.984
844.671	816.526	449.397	513.638		23004.7	93.3565	65.5727
818.465	1021.93		354.77	33436.9	63664.6	112.085	125.461
1142.13	1112.27	559.476	552.563	47754.8	57714.7	79.0684	118.401
1052.52	1121.16	249.095	376.026	27082.6	53185.8		104.534
1039.25	1206.48	394.129	585.212	49733.3	49553.5	54.5224	114.487
1215.25	761.283	414.035	242.07		43930.2	65.2994	84.7372
1132.24	532.488	780.571	682.414		58629.3	117.765	89.8232
701.672	1254.52		653.848		42497.8	68.5598	115.105
867.797	401.721		587.978	55345.6	37982.9	132.69	84.2562
949.919	1503.98	423.785	645.177	43720.5	30496.4		125.367
868.906	1338.55	322.773	659.596	37403.7	41462.9		88.2259
1130.98	1018	690.104	704.768		43508	76.5383	50.9545
1042.08	1118.82	531.998	539.014		50723.2	44.5135	92.9484
1022.09	1323.8	542.177	710.676	60207.7	26721.6	95.7374	84.2425
904.239	1195.58	558.155	451.501	48609.2	48545.9	100.13	38.9746
1144.75	952.852		247.27	32972.6	23914.2	114.149	69.2031
839.655	846.173		578.021	41982.1	49172.4	78.5694	101.042
837.405	1231.55	737.387	421.745		33328.7		100.64
1147.29	921.813	347.994	665.767	50267.5	13219.6		142.851
1187.09	999.775	355.846	736.47	52478.8	49483.6	91.5206	107.525
879.149	1512.35	514.655	220.597	42870.6	53605.6	108.174	102
1086.25	829.927	365.744	509.871		19789.8	128.018	54.3483
1280.2	1292.39		264.214		27714.1	147.311	98.0918
1075.54	534.127		414.174		44841.1		114.804
	1360.3		377.69		49758.2		110.413
	781.015		447.485		19494.1		74.4678
	738.964		506.77		40440.7		122.623

## Sheet: Fig 4e
MII		BD		GD		IBI
4.271	0.989	0.211	0.137	0.379	0.159	0.464	0.144

## Sheet: Fig 4f
LPS luminal	-0.09	2.27	0.51	0.58
JB-1	-0.19	0.3	-0.45	0.09
Fluoxetine	-0.4	0.64	-0.18	0.27
Sertraline	-0.16	0.62	-0.16	0.19
Aging	4.27	0.15	0.38	0.49

## Sheet: Fig 4g
MII		BD		GD		IBI
0.085	0.069	-0.043	0.086	-0.049	0.065	0.021	0.081

## Sheet: Fig 5a
Young	Aged	Young	Aged	Young	Aged	Young	Aged
904.202	2247.32	667.348	196.361	45337.1	56081.9	72.379	143.564
1065.08	7255.15	707.35	211.14	39749.2	129210	99.053	94.379
735.969	9414.54	816.332	783.508	29419.6	10193.2	87.296	108.201
1369.57	205.994	665.192	266.437	29936.9	83382.7	130.485	75.979
645.526	57.721	461.087	582.393	49969.8	42805.5	103.5	110.222
1252.62	13369.7	567.594	838.646	31872.3	69357.6	60.001	191.884
558.349	3282.24	552.603	151.065	42930.8	60978.3	119.692	115.214
1019.91	8823.74	298.891	711.95	51899.6	80273.6	38.833	147.258
1011.24	9906.64	598.979	211.894	27834.3	59205	120.106	164.257
1399.71	7756.17	561.269	237.019	47465.3	74707.8	116.678	94.184
952.836	12325.7	708.412	854.279	29963.3	5064.4	63.203	185.987
886.58	1399.58	552.917	720.672	30842.7		118.017	216.236
614.551	558.206	608.019		52446.8		109.513
868.378	12683.6	530.941		47770.5		107.25
1230.93	15975.1	426.553				110.342
854.617	5419.44
825.493	1287.1
	9959.67
	13146.4
	6957.87
	6030.13
	9759.66
	1407.18
	12181.7
	4861.81
	12590.8
	2024.19
	6305.22
	16819.1
	11241.6

[truncated: 7 more sheets: Fig 5b, Fig 5c, Fig 5d, Fig 6a, Fig 6b, Fig 6c, Fig 6d]
